# Supplementary material for: Dataset of UV induced changes in nuclear proteome obtained by GeLC-Orbitrap/MS in Pinus radiata needles
Source: Data Brief. 2016 Apr 7;7:1477–82. doi: 10.1016/j.dib.2016.03.074 (PMC4857224; doi:10.1016/j.dib.2016.03.074)
Supplement: Supplementary file 1 — Supplementary material [file mmc1.zip]

Archive with 3 entries (3 files):
- 150924_Ppinaster_annot_V3.fasta
- 150924_Pradiata_annot_V3.fasta
- 150924_ptaeda.v1.01.proteins_annot_V2.fasta
